# Supplementary material for: A Multianalyte Electrochemical Genosensor for the Detection of High-Risk HPV Genotypes in Oral and Cervical Cancers
Source: Biosensors (Basel). 2022 May 2;12(5):290. doi: 10.3390/bios12050290 (PMC9138520; doi:10.3390/bios12050290)
Supplement: Supplementary file 1 [file biosensors-12-00290-s001.zip]

Archive with 1 entries (1 files):
- biosensors-1674724-supplementary.pdf
